# Supplementary material for: Characteristics of DNA macro-alterations in breast cancer with liver metastasis before treatment
Source: BMC Genomics. 2023 Jul 11;24:391. doi: 10.1186/s12864-023-09497-w (PMC10334641; doi:10.1186/s12864-023-09497-w)
Supplement: Supplementary file 1 — Additional file 1: Table1. Characteristics, clinicopathologic features and outcomes of all patients. [file 12864_2023_9497_MOESM1_ESM.xlsx]

## Sheet: 1-patients and outcomes
Table1 Characteristics, clinicopathologic features and outcomes of all patients
Patients	samples	age	menopause	number of primary cancer	metastatic sites at diagnosis	metastatic sites after treatment initiation	Stage	ER	PR	HER2-IHC	HER2-FISH	HER2	Ki67	Molecular type	OS(months)	OS status	1st therapy	1st PFS(monthes)	2nd therapy	endocrine therapy	adjuvant	adjvant endocrine therapy
MBC1	primary1,primary2,lymph node,liver metatasis	50-55	yes	2	liver,bone	brain	T2N3M1	-	-	+++	+	+	10-15%	HER2 positive	18.77	1	TCH	3.5	XH	-	-	-
MBC2	primary,lymph node,liver metatasis	50-55	no	1	liver,adrenal gland	lung,bone	T4bN2M1	0.1	0.1	+++	+	+	0.15	LuB2	11.87	1	ET	6	-	-	-	-
MBC3	primary,liver metatasis	30-35	no	more than 2	liver		T4N3M1	1	0.6	++	NA	unknown	30-40%	LuB(HER2 unknown)	70.1	0	TEC	0	TG	tamoxifen	-	-
MBC4	primary,liver metatasis	60-65	yes	1	liver,lung,bone		T2N3M1	10-20%	<5%	+++	+	+	0.55	LuB2	23.37	1	TCH	23.37	-	AI	-	-
EBC1	primary	36-40	no	1			T2N2M0	-	-	++	NA	unknown	0.95	ER-PR-HER2unknon	152.27	0	-	-	-	-	TEC	tamoxifen-toremifene
EBC3	primary	30-35	no	1			T2N2M0	0.5	0.15	+++	NA	+	0.5	LuB2	151.97	0	-	-	-	-	TEC	tamoxifen
EBC6	primary	50-55	yes	1			T1N1M0	0.4	0.1	++	+	+	0.4	LuB2	133.83	0	-	-	-	-	TEC	exemestane
EBC7	primary	75-80	yes	1			T2N2M0	0.3	-	+++	NA	+	0.2	LuB2	125	1(non cancer-related)	-	-	-	-	-	anastrozole
EBC8	primary	50-55	yes	1			T2N0M0	0.7	0.4	++	+	+	0.6	LuB2	128.13	0	-	-	-	-	AC	anastrozole
T	docetaxel
C	cyclophosphamide
E	epirubicin
G	gemcitabine
X	xeloda
H	Trastuzumab
AI	aromatase inhibitor
