# Supplementary material for: Characteristics of DNA macro-alterations in breast cancer with liver metastasis before treatment
Source: BMC Genomics. 2023 Jul 11;24:391. doi: 10.1186/s12864-023-09497-w (PMC10334641; doi:10.1186/s12864-023-09497-w)
Supplement: Supplementary file 2 — Additional file 2: Table 2. Mutation loads for each sample. [file 12864_2023_9497_MOESM2_ESM.xlsx]

## Sheet: 2-mutation load
Table 2 mutation loads for each sample
Matched_Norm_Sample_Barcode	Mutation load	WGD	count
EBC1	1.11	yes	2931
EBC3	0.24	no	582
EBC6	1.86	no	5056
EBC7	21.09	yes	59308
EBC8	0.22	no	533
MBC1pri1	1.07	no	2465
MBC1pri2	0.8	no	1889
MBC1ln	0.87	no	2012
MBC1liv	0.98	yes	2288
MBC2pri	2.05	yes	5140
MBC2ln	2.09	yes	5472
MBC2liv	2.55	yes	6610
MBC3pri	2.29	yes	5907
MBC3liv	2.79	yes	7228
MBC4pri	1.88	yes	4927
MBC4liv	3.02	yes	7946
