# Supplementary material for: Characteristics of DNA macro-alterations in breast cancer with liver metastasis before treatment
Source: BMC Genomics. 2023 Jul 11;24:391. doi: 10.1186/s12864-023-09497-w (PMC10334641; doi:10.1186/s12864-023-09497-w)
Supplement: Supplementary file 4 — Additional file 4: Table 4. mutational signature(COSMIC V2). [file 12864_2023_9497_MOESM4_ESM.xlsx]

## Sheet: 4-signature
Table 4 mutational signature(COSMIC V2)
	Signature.1	Signature.2	Signature.3	Signature.4	Signature.5	Signature.6	Signature.7	Signature.8	Signature.9	Signature.10	Signature.11	Signature.12	Signature.13	Signature.14	Signature.15	Signature.16	Signature.17	Signature.18	Signature.19	Signature.20	Signature.21	Signature.22	Signature.23	Signature.24	Signature.25	Signature.26	Signature.27	Signature.28	Signature.29	Signature.30
EBC1	0.154526	0.186888	0.200217	0	0	0	0	0	0	0	0	0	0.317295	0	0	0	0	0	0	0	0	0	0	0	0	0	0	0	0	0
EBC3	0.138482	0	0.32262	0	0.104719	0	0	0	0	0	0	0.0679221	0	0	0	0	0	0	0	0	0	0	0	0	0.136069	0	0	0	0	0
EBC6	0.152586	0.154658	0.156127	0	0	0	0	0.0803963	0	0	0	0	0.196798	0	0	0.0914848	0	0	0	0	0	0	0	0	0	0	0	0	0	0
EBC7	0	0.274083	0	0	0.136594	0	0	0	0	0	0	0	0.534002	0	0	0	0	0	0	0	0	0	0	0	0	0	0	0	0	0
EBC8	0.20165	0	0.419057	0	0	0	0	0	0	0	0	0	0	0	0	0.196038	0	0	0	0	0	0	0	0	0	0	0	0	0	0.0660715
MBC1LivMet	0.0649399	0	0.230666	0	0.309055	0.136746	0	0	0	0	0	0.13435	0	0	0	0	0	0	0	0	0	0	0	0	0	0	0	0	0	0
MBC1LNMet	0.162023	0	0.343792	0	0	0	0	0	0	0	0	0.156934	0	0	0	0	0	0	0	0	0	0	0	0	0.121829	0	0	0	0	0
MBC1Pri1	0.110113	0	0.294201	0	0.153858	0.0718853	0	0	0	0	0	0.168874	0	0	0	0	0	0	0	0	0	0	0	0	0.0870649	0	0	0	0	0
MBC1Pri2	0.133415	0	0.341252	0	0.19329	0	0	0	0	0	0	0.118039	0	0	0	0	0	0	0	0	0	0	0	0	0.0749156	0	0	0	0	0
MBC2LivMet	0.193511	0.140133	0.0745005	0	0.381104	0	0	0.101795	0	0	0	0	0	0	0	0	0	0	0	0	0	0	0	0	0	0	0	0	0	0
MBC2LNMet	0.206843	0.162687	0.062855	0	0.350022	0	0	0.0975669	0	0	0	0	0	0	0	0	0	0	0	0	0	0	0	0	0	0	0	0	0	0
MBC2Pri	0.166365	0.0936461	0.0925473	0	0.349485	0	0	0.097633	0	0	0	0	0	0	0	0	0	0	0	0	0	0	0	0	0	0	0	0	0	0
MBC3LivMet	0.229056	0	0.0763479	0	0.239898	0	0	0.164574	0.0750377	0	0	0	0	0	0	0	0	0	0	0	0	0	0	0	0	0	0	0	0	0
MBC3Pri	0.204922	0	0.108623	0	0.234224	0	0	0.119864	0.0698836	0	0	0	0	0	0	0	0	0.0636678	0	0	0	0	0	0	0	0	0	0	0	0
MBC4LivMet	0.250347	0.106163	0.0725005	0	0.284393	0	0	0.108054	0	0	0	0	0.0695938	0	0	0	0	0	0	0	0	0	0	0	0	0	0	0	0	0
MBC4Pri	0.26847	0.0707756	0.070479	0	0.334494	0	0	0.103654	0	0	0	0	0	0	0	0	0	0	0	0	0	0	0	0	0	0	0	0	0	0
