# Supplementary material for: Characteristics of DNA macro-alterations in breast cancer with liver metastasis before treatment
Source: BMC Genomics. 2023 Jul 11;24:391. doi: 10.1186/s12864-023-09497-w (PMC10334641; doi:10.1186/s12864-023-09497-w)
Supplement: Supplementary file 5 — Additional file 5: Table 5. Allele gain and loss. [file 12864_2023_9497_MOESM5_ESM.xlsx]

## Sheet: 5-WGS-LOH
Table 5 allele gain and loss
	bi-gain（N:N）	mono-gain(N:1)	gain+loss(N:0)	loss(n:0)	normal(1:1)	total	gain%	loss%	WGD	ploidy
EBC1	724399540	1248762736	679403249	224517776	153959116	3031042417	0.875133	0.298221	YES	4
EBC3	0	96015399	17094476	453707234	2464225308	3031042417	0.0373172	0.155327	No	1.88
EBC6	7191640	233489685	32431598	884836019	1873093475	3031042417	0.0901053	0.302624	No	1.78
EBC7	585272840	1511098891	583345482	200406467	150918737	3031042417	0.884091	0.258575	YES	3.3
EBC8	758000	167420163	31764967	457110642	2373988645	3031042417	0.0659651	0.16129	No	1.92
MBC1pri1	11348	21244114	540610	458783019	2550463326	3031042417	0.00719095	0.15154	No	1.86
MBC1pri2	3048737	281748709	12588004	171887555	2561769412	3031042417	0.0981133	0.0608621	No	2.04
MBC1ln	0	26005123	8633948	40693523	2955709823	3031042417	0.0114281	0.0162741	No	1.92
MBC1liv	1584843326	746977883	82886802	279532240	336802166	3031042417	0.796659	0.119569	YES	3.35
MBC2pri	873928349	859774979	641017227	449659555	206662307	3031042417	0.783467	0.359836	YES	2.92
MBC2ln	1882639996	274144211	846775291	27482919	0	3031042417	0.990933	0.288435	YES	5
MBC2liv	949993422	1211743493	657772510	86703402	124829590	3031042417	0.930211	0.245617	YES	3.05
MBC3pri	622117922	1387442289	640912740	116705427	263864039	3031042417	0.874443	0.249953	YES	3.15
MBC3liv	552617913	1363627475	675008420	78967486	360821123	3031042417	0.854905	0.248751	YES	3.1
MBC4pri	923615777	1331453241	216940419	35044634	523988346	3031042417	0.815564	0.0831348	YES	4.45
MBC4liv	786995256	1540268672	192387262	55153545	456237682	3031042417	0.831282	0.0816685	YES	3.45
