# Supplementary material for: Characteristics of DNA macro-alterations in breast cancer with liver metastasis before treatment
Source: BMC Genomics. 2023 Jul 11;24:391. doi: 10.1186/s12864-023-09497-w (PMC10334641; doi:10.1186/s12864-023-09497-w)
Supplement: Supplementary file 6 — Additional file 6: Table 6. Phylowgs subclones cellular prevalence and CCF. [file 12864_2023_9497_MOESM6_ESM.xlsx]

## Sheet: 7-phylowgs
Table 6 phylowgs subclones cellular prevalence and CCF
			MBC1
Node	SSMs	CNVs	Cellular prevalence				CCF
—	—	—	pri1	pri2	ln	live	pri1	pri2	ln	live
0	0	0	1	1	1	1	0	0	0	0
1	1635	1561	0	0	0	0.247	0.001	0.001	0.001	0.487
2	286	341	0.005	0.187	0.006	0.243	0.019	0.887	0.027	0.478
3	1249	71	0.001	0.171	0.001	0.002	0.003	0.808	0.005	0.004
4	1443	3	0.023	0.023	0.228	0.016	0.097	0.11	0.967	0.032
5	1740	79	0.208	0.001	0.001	0.001	0.884	0.003	0.006	0.003
				MBC2
Node	SSMs	CNVs	Cellular prevalence			CCF
—	—	—	pri	ln	liv	pri	ln	liv
0	0	0	1	1	1	0	0	0
1	2225	18	0.304	0.883	0.879	1	1	1
2	652	64	0.012	0.73	0.001	0.038	0.827	0.001
3	1808	2	0	0.28	0	0.001	0.317	0
4	1459	0	0.106	0.147	0.41	0.35	0.167	0.467
5	2793	0	0.002	0.001	0.294	0.006	0.001	0.335
6	2718	0	0.179	0.001	0.004	0.589	0.001	0.005
				MBC3
Node	SSMs	CNVs	Cellular prevalence		CCF
—	—	—	pri	liv	pri	liv
0	0	0	1	1	0	0
1	1922	46	0.41	0.509	1	1
2	1613	26	0.001	0.496	0.002	0.974
3	1474	4	0	0.249	0	0.49
4	1923	37	0.398	0	0.971	0
5	142	1	0.169	0	0.413	0
				MBC4
Node	SSMs	CNVs	Cellular prevalence		CCF
—	—	—	pri	liv	pri	liv
0	0	0	1	1	0	0
1	1738	28	0.22	0.331	1	1
2	4147	52	0	0.326	0.001	0.985
3	1914	40	0.218	0	0.99	0.001
