# Supplementary material for: Characteristics of DNA macro-alterations in breast cancer with liver metastasis before treatment
Source: BMC Genomics. 2023 Jul 11;24:391. doi: 10.1186/s12864-023-09497-w (PMC10334641; doi:10.1186/s12864-023-09497-w)
Supplement: Supplementary file 7 — Additional file 7: Table 7. Her2 copy number. [file 12864_2023_9497_MOESM7_ESM.xlsx]

## Sheet: 6-HER2CN
Table 7 Her2 copy number
	Her2CN
EBC1	29.0016
EBC3	8.2519
EBC6	38.7742
EBC7	24.5619
EBC8	3.8387
MBC1LivMet	3.013
MBC1LNMet	2.5545
MBC1Pri1	4.6088
MBC1Pri2	18.2289
MBC2LivMet	66.7815
MBC2LNMet	129.033
MBC2Pri	74.6633
MBC3LivMet	2.4768
MBC3Pri	2.8252
MBC4LivMet	51.3874
MBC4Pri	48.7609
