# Supplementary material for: Characteristics of DNA macro-alterations in breast cancer with liver metastasis before treatment
Source: BMC Genomics. 2023 Jul 11;24:391. doi: 10.1186/s12864-023-09497-w (PMC10334641; doi:10.1186/s12864-023-09497-w)
Supplement: Supplementary file 8 — Additional file 8: Table 8. Breakpoints enrichment tile. [file 12864_2023_9497_MOESM8_ESM.xlsx]

## Sheet: 8-breakpoint-enrichment
Table 8 Breakpoints enrichment tile
seqnames	start	end	width	strand	query.id	tile.id	nearest.gene	hid	p	fdr	count	effectsize	count.pred	count.density	count.pred.density	eligible	p.neg	fdr.neg
chr17	39000001	40000000	1000000	+	9	1108	PSMD3	1026	5.8e-06	0.017	10	5.94	0.162	1e-05	1.62e-07	1000000	1	1
chr17	38000001	39000000	1000000	+	9	1107	FBXO47	1025	0.0005	0.73	5	5.14	0.142	5e-06	1.42e-07	1000000	1	1
chr17	49000001	50000000	1000000	+	9	1118	DLX3	1036	0.0015	0.88	4	4.55	0.171	4e-06	1.71e-07	1000000	1	1
chr14	33000001	34000000	1000000	+	6	802	EGLN3	746	0.0021	0.88	4	4.75	0.149	4e-06	1.49e-07	1000000	1	1
chr4	71000001	72000000	1000000	+	17	1969	GC	1853	0.0025	0.88	3	4.48	0.135	3e-06	1.35e-07	1000000	1	1
chr17	40000001	41000000	1000000	+	9	1109	KRTAP3-2	1027	0.0026	0.88	4	4.69	0.155	4e-06	1.55e-07	1000000	1	1
