# Supplementary material for: Characteristics of DNA macro-alterations in breast cancer with liver metastasis before treatment
Source: BMC Genomics. 2023 Jul 11;24:391. doi: 10.1186/s12864-023-09497-w (PMC10334641; doi:10.1186/s12864-023-09497-w)
Supplement: Supplementary file 9 — Additional file 9. [file 12864_2023_9497_MOESM9_ESM.xlsx]

## Sheet: Sheet1
pair	sample_id	participant_id	dataset	is_cell_line	tumor_type_final	metastatic	TP53_lof	WGD	Subtype	pyrgo_count	bfb_count	dm_count	cpxdm_count	chromoplexy_count	chromothripsis_count	invdup_count	tyfonas_count	rigma_count
CA-0008	CA-0008	CA-0008	CA	FALSE	BRCA	1	0	No	unknown	0	0	0	0	0	0	0	0	0
CA-0138	CA-0138	CA-0138	CA	FALSE	BRCA	1	1	Yes	unknown	9	0	2	0	6	0	2	0	1
CA-0146	CA-0146	CA-0146	CA	FALSE	BRCA	1	1	Yes	unknown	0	0	0	0	13	2	0	1	0
CA-0148	CA-0148	CA-0148	CA	FALSE	BRCA	1	0	Yes	unknown	0	0	0	0	0	0	0	0	0
CA-0230	CA-0230	CA-0230	CA	FALSE	BRCA	1	0	No	unknown	0	0	0	0	1	0	0	0	0
