# Supplementary material for: Characteristics of DNA macro-alterations in breast cancer with liver metastasis before treatment
Source: BMC Genomics. 2023 Jul 11;24:391. doi: 10.1186/s12864-023-09497-w (PMC10334641; doi:10.1186/s12864-023-09497-w)
Supplement: Supplementary file 10 — Additional file 10: Table 10. Secondary affected genome and proportion. [file 12864_2023_9497_MOESM10_ESM.xlsx]

## Sheet: 9-secondary-affected-arm
Table 10 secondary affected genome and proportion
		chrom	start	end	length	EBC1	%	EBC3	%	EBC6	%	EBC7	%	EBC8	%	MBC1pri1	%	MBC1pri2	%	MBC1ln	%	MBC1liv	%	MBC2pri	%	MBC2ln	%	MBC2liv	%	MBC3pri	%	MBC3liv	%	MBC4pri	%	MBC4liv	%
1	P	1	1	123605522	123605522	0	0	0	0	2284358	0.018481	0	0	0	0	0	0	0	0	0	0	14823522	0.119926	122000	0.000987011	0	0	0	0	27852250	0.225332	28424928	0.229965	22095093	0.178755	22006558	0.178039
	Q	1	123605523	248956422	125350900	58380000	0.465733	371041	0.00296002	64762	0.000516646	79464436	0.633936	3338789	0.0266355	0	0	0	0	0	0	2106000	0.0168008	72416340	0.577709	125349875	0.999992	72416340	0.577709	13796777	0.110065	14354620	0.114515	125350900	1	125350900	1
2	P	2	1	93139350	93139350	0	0	0	0	0	0	0	0	0	0	0	0	0	0	0	0	3943000	0.0423344	180000	0.00193259	93139350	1	0	0	2428617	0.0260751	5385	5.78166e-05	17787272	0.190975	4301035	0.0461785
	Q	2	93139351	242193529	149054179	4291078	0.0287887	0	0	0	0	0	0	0	0	0	0	0	0	0	0	10989000	0.0737249	0	0	149054179	1	8	5.36718e-08	711539	0.00477369	2428617	0.0162935	44466921	0.298327	44380775	0.297749
3	P	3	1	92214015	92214015	0	0	0	0	0	0	77268697	0.837928	328000	0.00355694	0	0	0	0	0	0	5949000	0.064513	20155680	0.218575	67488911	0.731873	17052372	0.184922	52796824	0.572547	52805673	0.572643	652311	0.00707388	659383	0.00715057
	Q	3	92214016	198295559	106081544	0	0	0	0	0	0	91296678	0.860627	0	0	0	0	0	0	0	0	5631712	0.0530885	15082533	0.142179	52336221	0.493358	14977759	0.141191	1489021	0.0140366	649753	0.00612503	0	0	0	0
4	P	4	1	50726025	50726025	0	0	0	0	0	0	33496129	0.660334	0	0	0	0	0	0	0	0	330000	0.00650554	1443168	0.0284502	48613025	0.958345	1381713	0.0272387	0	0	0	0	0	0	21027	0.000414521
	Q	4	50726026	190214555	139488530	0	0	0	0	0	0	129105633	0.925565	3374000	0.0241884	0	0	0	0	0	0	1863000	0.0133559	24622729	0.176522	138331663	0.991706	352578	0.00252765	6260180	0.0448795	4776733	0.0342446	1062201	0.00761497	1057201	0.00757912
5	P	5	1	48272853	48272853	16945000	0.351025	0	0	0	0	34322328	0.711007	0	0	0	0	0	0	0	0	291000	0.00602823	388000	0.00803764	48272853	1	0	0	39646931	0.821309	39984203	0.828296	0	0	0	0
	Q	5	48272854	181538259	133265406	34865000	0.261621	0	0	0	0	104632590	0.785144	0	0	0	0	0	0	0	0	6098977	0.0457656	2249000	0.0168761	132970406	0.997786	0	0	244776	0.00183676	2187	1.64109e-05	9710525	0.0728661	4361216	0.0327258
6	P	6	1	59191910	59191910	4452000	0.075213	0	0	0	0	848000	0.0143263	0	0	0	0	0	0	0	0	4140000	0.069942	15085631	0.25486	59191910	1	13690518	0.23129	4476910	0.0756338	0	0	27439242	0.463564	23003670	0.388629
	Q	6	59191911	170805979	111614069	0	0	0	0	0	0	19851078	0.177855	3647352	0.0326782	0	0	0	0	0	0	0	0	0	0	111613218	0.999992	0	0	4499050	0.040309	4484600	0.0401795	37844593	0.339067	34713150	0.311011
7	P	7	1	59498943	59498943	0	0	0	0	0	0	53175729	0.893726	0	0	0	0	0	0	0	0	2277000	0.0382696	0	0	59498943	1	107040	0.00179902	0	0	0	0	40144869	0.674716	40199635	0.675636
	Q	7	59498944	159345973	99847030	6145686	0.061551	0	0	0	0	0	0	0	0	0	0	0	0	0	0	2497000	0.0250083	27230507	0.272722	99847030	1	704486	0.00705565	0	0	0	0	19363186	0.193929	12912593	0.129324
8	P	8	1	44955504	44955504	798263	0.0177567	0	0	5370222	0.119456	0	0	0	0	0	0	0	0	0	0	0	0	0	0	44642504	0.993038	0	0	4382067	0.0974757	9439682	0.209978	9769504	0.217315	9861859	0.219369
	Q	8	44955505	145138636	100183132	78515814	0.783723	0	0	0	0	0	0	1602619	0.0159969	0	0	29659331	0.296051	0	0	11225000	0.112045	276345	0.0027584	100183132	1	0	0	100183132	1	100180410	0.999973	100183132	1	100162787	0.999797
9	P	9	1	44377362	44377362	0	0	0	0	0	0	0	0	0	0	0	0	0	0	0	0	0	0	264	5.94898e-06	16420498	0.37002	264	5.94898e-06	0	0	0	0	1897000	0.042747	0	0
	Q	9	44377363	138394717	94017355	0	0	0	0	0	0	0	0	0	0	0	0	0	0	0	0	1914000	0.0203579	9262417	0.0985182	52379799	0.557129	29465284	0.313403	0	0	29933094	0.318378	57225	0.000608664	180832	0.00192339
10	P	10	1	40640101	40640101	22373000	0.550515	0	0	0	0	4916441	0.120975	0	0	0	0	0	0	0	0	0	0	0	0	38924000	0.957773	0	0	2218990	0.054601	107889	0.00265474	3335029	0.0820625	400425	0.00985295
	Q	10	40640102	133797422	93157321	6009000	0.0645038	0	0	0	0	74000	0.000794355	0	0	0	0	0	0	0	0	3248000	0.0348658	4900000	0.0525992	93157321	1	0	0	259368	0.00278419	13799845	0.148135	0	0	0	0
11	P	11	1	52751710	52751710	6064710	0.114967	0	0	0	0	944041	0.0178959	0	0	0	0	0	0	0	0	2134000	0.0404537	4245272	0.0804765	48653128	0.922304	3830076	0.0726057	2416710	0.0458129	17591	0.000333468	5322172	0.100891	13159986	0.24947
	Q	11	52751711	135086622	82334912	0	0	0	0	11264704	0.136816	0	0	0	0	0	0	0	0	0	0	4019000	0.0488128	8290935	0.100698	82332799	0.999974	16027087	0.194657	7216422	0.0876472	68443	0.000831276	4413569	0.0536051	4418379	0.0536635
12	P	12	1	35977329	35977329	665000	0.0184839	0	0	1544144	0.0429199	90307	0.00251011	2080326	0.0578232	0	0	0	0	0	0	645000	0.017928	869000	0.0241541	35977329	1	0	0	0	0	3885000	0.107985	0	0	2311465	0.0642478
	Q	12	35977330	133275309	97297980	0	0	0	0	2267702	0.0233068	687000	0.00706078	0	0	0	0	0	0	0	0	2308000	0.0237209	0	0	97218267	0.999181	0	0	58935795	0.605725	55538171	0.570805	42512721	0.436933	97297980	1
13	P	13	1	17025623	17025623	0	0	0	0	0	0	0	0	0	0	0	0	0	0	0	0	0	0	0	0	0	0	0	0	0	0	0	0	0	0	0	0
	Q	13	17025624	114364328	97338705	0	0	0	0	0	0	0	0	0	0	0	0	0	0	0	0	314000	0.00322585	6128112	0.0629566	67246666	0.690852	7836429	0.0805068	20060328	0.206088	0	0	29020019	0.298134	19124949	0.196478
14	P	14	1	17086761	17086761	0	0	0	0	0	0	0	0	0	0	0	0	17086761	1	0	0	0	0	17086761	1	17086761	1	0	0	17086761	1	17086761	1	17086761	1	17086761	1
	Q	14	17086762	107043718	89956957	14074000	0.156453	0	0	353	3.9241e-06	77993122	0.867005	0	0	0	0	0	0	0	0	1331000	0.014796	11751099	0.13063	89956874	0.999999	11704273	0.13011	27276900	0.303222	27277939	0.303233	22016034	0.24474	21629411	0.240442
15	P	15	1	18362626	18362626	0	0	0	0	0	0	18362626	1	0	0	0	0	0	0	0	0	0	0	18362626	1	18362626	1	18362626	1	0	0	18362626	1	0	0	0	0
	Q	15	18362627	101991189	83628563	4748000	0.0567749	0	0	0	0	0	0	0	0	0	0	0	0	0	0	4101000	0.0490383	11130445	0.133094	70342428	0.841129	6756798	0.0807953	5137342	0.0614305	61231248	0.732181	0	0	0	0
16	P	16	1	37295919	37295919	4516000	0.121086	0	0	0	0	35300449	0.946496	0	0	0	0	0	0	0	0	0	0	0	0	37295919	1	0	0	0	0	0	0	10834758	0.290508	10834758	0.290508
	Q	16	37295920	90338345	53042426	0	0	0	0	0	0	52784426	0.995136	0	0	0	0	0	0	0	0	840000	0.0158364	0	0	53042426	1	1860000	0.0350663	10154827	0.191447	0	0	0	0	0	0
17	P	17	1	24849829	24849829	1833662	0.0737897	0	0	0	0	0	0	0	0	0	0	0	0	0	0	0	0	0	0	24849829	1	0	0	2691829	0.108324	2204210	0.0887012	22418438	0.902157	22418438	0.902157
	Q	17	24849830	83257441	58407612	8191648	0.14025	2963460	0.0507376	35671853	0.61074	14624850	0.250393	670000	0.0114711	4005715	0.0685821	7915263	0.135518	0	0	1318521	0.0225745	7581552	0.129804	58407612	1	9731037	0.166606	58404643	0.999949	51210898	0.876785	10729115	0.183694	10749043	0.184035
18	P	18	1	18161052	18161052	0	0	0	0	0	0	13839052	0.762018	0	0	0	0	0	0	0	0	0	0	1553700	0.0855512	18161052	1	1553700	0.0855512	6530079	0.359565	0	0	0	0	7791052	0.428998
	Q	18	18161053	80373285	62212233	27296585	0.438766	0	0	0	0	52945241	0.851042	0	0	0	0	0	0	0	0	3598000	0.0578343	1363261	0.0219131	62212180	0.999999	1603280	0.0257711	32133981	0.516522	0	0	18597469	0.298936	23137903	0.371919
19	P	19	1	25844926	25844926	0	0	0	0	0	0	0	0	0	0	0	0	0	0	0	0	0	0	0	0	25844926	1	0	0	0	0	0	0	715513	0.0276849	714742	0.027655
	Q	19	25844927	58617616	32772690	0	0	0	0	0	0	0	0	0	0	0	0	0	0	0	0	307000	0.00936756	0	0	32713303	0.998188	0	0	0	0	0	0	16064982	0.490194	17835783	0.544227
20	P	20	1	28237289	28237289	18669000	0.661147	0	0	0	0	27838176	0.985866	0	0	0	0	0	0	0	0	227000	0.00803902	0	0	28237289	1	0	0	0	0	0	0	9561487	0.338612	9561487	0.338612
	Q	20	28237290	64444167	36206878	10861711	0.29999	0	0	0	0	36206778	0.999997	0	0	0	0	693450	0.0191524	0	0	0	0	6403422	0.176857	36203918	0.999918	6805422	0.187959	12903789	0.356391	36206530	0.99999	21643219	0.597765	21643219	0.597765
21	P	21	1	11890183	11890183	0	0	0	0	0	0	11890183	1	0	0	0	0	0	0	0	0	0	0	11890183	1	11890183	1	0	0	0	0	0	0	11890183	1	11890183	1
	Q	21	11890184	46709983	34819800	10836000	0.311202	0	0	0	0	24600119	0.706498	0	0	0	0	0	0	0	0	0	0	1093107	0.0313933	34420669	0.988537	0	0	6004198	0.172436	6453920	0.185352	4680752	0.134428	4765768	0.136869
22	P	22	1	14004552	14004552	0	0	0	0	0	0	14004552	1	0	0	0	0	0	0	0	0	0	0	0	0	14004552	1	0	0	0	0	0	0	0	0	0	0
	Q	22	14004553	50818468	36813916	2181000	0.0592439	0	0	0	0	3164448	0.0859579	0	0	0	0	0	0	0	0	208000	0.00565004	102998	0.0027978	36813834	0.999998	0	0	0	0	0	0	0	0	0	0
X	P	X	1	60509060	60509060	1213000	0.0200466	0	0	0	0	0	0	0	0	0	0	0	0	0	0	1557000	0.0257317	1576571	0.0260551	52121518	0.861384	0	0	0	0	0	0	353694	0.00584531	354000	0.00585036
	Q	X	60509061	156040895	95531835	8969000	0.0938849	0	0	2353	2.46305e-05	0	0	0	0	0	0	0	0	0	0	6811000	0.0712956	2636902	0.0276023	92243113	0.965575	0	0	396039	0.00414562	0	0	6231940	0.0652342	505000	0.0052862
					3031042417	352894157		3334501		58470451		1013727109		15041086		4005715		55354805		0		107044732		305480560		2677054039		236219090		528596075		580920956		715251829		740803353
						0.116427		0.00110012		0.0192905		0.334448		0.00496235		0.00132156		0.0182626		0		0.0353161		0.100784		0.883212		0.0779333		0.174394		0.191657		0.235976		0.244405
																																						total
arms with large scale secondary gain						19		0		3		23		3		1		3		0		13		18		44		13		21		19		28		27		235
arms with large scale secondary gain and complex SV						2		0		1		7		0		0		1		0		0		6		15		3		5		4		12		10		66
