# Supplementary material for: Characteristics of DNA macro-alterations in breast cancer with liver metastasis before treatment
Source: BMC Genomics. 2023 Jul 11;24:391. doi: 10.1186/s12864-023-09497-w (PMC10334641; doi:10.1186/s12864-023-09497-w)
Supplement: Supplementary file 11 — Additional file 11: Table 11. Secondary gain time latency. [file 12864_2023_9497_MOESM11_ESM.xlsx]

## Sheet: 10-time latency
Table 11 secondary gain time latency
sample	time difference	width
EBC1	0	3068000
EBC1	4.14563e-10	1824000
EBC1	8.04281e-06	4510000
EBC1	7.86774e-35	968000
EBC1	1.57407e-36	1108000
EBC1	6.47997e-52	371000
EBC1	1.49021e-05	9149000
EBC1	0.270087	6640000
EBC1	0	450000
EBC1	9.5489e-25	3703000
EBC1	1	1230000
EBC1	0	2666000
EBC1	1.48382e-19	16645000
EBC1	1.0598e-24	7791000
EBC1	7.3755e-13	1853000
EBC1	5.77266e-17	19896000
EBC1	1	641000
EBC1	1	2872000
EBC1	2.56471e-05	422000
EBC1	1.00159e-62	713000
EBC1	1.53943e-96	471000
EBC1	0.174229	684000
EBC1	0	530000
EBC1	4.49359e-82	296000
EBC1	0	1013636
EBC1	0	11624000
EBC1	1.96465e-15	9605000
EBC1	6.43266e-84	1144000
EBC1	0	1158000
EBC1	1.32289e-47	1451000
EBC1	1.7784e-30	1010000
EBC1	1.95455e-307	583000
EBC1	8.39039e-307	142000
EBC1	8.91328e-308	341000
EBC1	2.28837e-307	496000
EBC1	4.96598e-307	150000
EBC1	4.01847e-307	248000
EBC1	6.9597e-307	192000
EBC1	1.77614e-307	154000
EBC1	2.0782e-35	1036000
EBC1	2.78901e-11	7329000
EBC1	0	3713000
EBC1	1.83538e-12	6591000
EBC1	6.25191e-22	6154000
EBC1	0.000170201	1977000
EBC1	1	555000
EBC1	1.63314e-107	643000
EBC1	3.02848e-40	1613000
EBC1	1.04496e-09	2236000
EBC1	1.99005e-50	2181000
EBC1	1	1213000
EBC1	9.32363e-27	991000
EBC1	1.04083e-17	6136000
EBC1	1.53401e-29	1132000
EBC1	3.93956e-28	710000
EBC3	6.16586e-31	821029
EBC3	1	1517
EBC6	0.408741	2284352
EBC6	2.16929e-113	64762
EBC6	0	3406463
EBC6	1.42046e-307	1772644
EBC6	0	1355364
EBC6	0	4389951
EBC6	2.0466e-307	372923
EBC6	1.55036e-307	1840653
EBC6	1.34272e-307	235425
EBC6	0	3058672
EBC6	1	1544144
EBC6	2.34477e-113	507946
EBC6	1.33504e-307	150051
EBC6	1.11254e-307	516393
EBC6	6.09797e-278	169103
EBC6	1.11254e-307	419
EBC6	2.22507e-307	72914
EBC6	2.67009e-307	158023
EBC6	4.45015e-307	94922
EBC6	0	1892
EBC6	1	734
EBC6	6.89773e-307	71537
EBC6	4.04253e-307	110290
EBC6	1.00128e-306	114150
EBC6	0	2452710
EBC6	2.00257e-307	26052
EBC6	6.20965e-242	5302186
EBC6	1.55755e-307	1623424
EBC6	0	1736510
EBC6	1.78006e-307	390583
EBC6	1.55755e-307	677823
EBC6	3.55473e-37	5488000
EBC6	0.1018	6095891
EBC6	4.84852e-14	1117660
EBC6	1.05823e-307	1414895
EBC6	0.568056	2969486
EBC6	1.33504e-307	600258
EBC6	0	1164626
EBC6	1.15929e-158	152505
EBC6	2.66337e-157	289247
EBC6	5.93353e-308	892
EBC6	1.0538e-307	327073
EBC6	5.0571e-11	3040740
EBC6	1	2353
EBC7	5.48645e-164	1771000
EBC7	0.693059	2377000
EBC7	1	1359000
EBC7	0	957000
EBC7	0.0484494	502000
EBC7	0	2164000
EBC7	2.17178e-139	926000
EBC7	0.243319	20325000
EBC7	0	1129000
EBC7	1.24478e-270	946000
EBC7	4.36e-29	620000
EBC7	0.153673	19936000
EBC7	4.68915e-155	471000
EBC7	4.82887e-294	1450000
EBC7	0.211354	8670000
EBC7	0	1497000
EBC7	5.99962e-05	5349000
EBC7	0.328623	6902422
EBC7	0.338838	4845000
EBC7	1.07733e-66	4186000
EBC7	2.60281e-53	301000
EBC7	1	784000
EBC7	1	1439000
EBC7	1	2096000
EBC7	0	876000
EBC7	0.565457	3989000
EBC7	1	3307000
EBC7	1	3336000
EBC7	0.883829	4011000
EBC7	6.27781e-11	3042000
EBC7	0.886938	2931000
EBC7	0.89525	1191000
EBC7	0.000338062	4893000
EBC7	3.84338e-73	81000
EBC7	1	936000
EBC7	1.13825e-71	3009000
EBC7	0.894742	10541000
EBC7	1	3454000
EBC7	1	17116000
EBC7	0.963464	9178985
EBC7	0.287396	7414000
EBC7	0.514419	15870000
EBC7	0.00136495	7824000
EBC7	2.06427e-28	2363000
EBC7	8.62054e-45	1647000
EBC7	8.09719e-85	2560000
EBC7	1	10604000
EBC7	1	2433000
EBC7	1	14106000
EBC7	0.680523	6736000
EBC7	1.51454e-51	1655000
EBC7	1	1976000
EBC7	0.399134	7457000
EBC7	1	631000
EBC7	1	555000
EBC7	0	676000
EBC7	2.55224e-129	1463000
EBC7	4.36269e-178	452000
EBC7	0.310443	7383000
EBC7	1.9794e-98	1497000
EBC7	1.95299e-47	908000
EBC7	0.556613	8780000
EBC7	1.48355e-15	9934025
EBC7	1.05725e-05	6039975
EBC7	0.900816	5882000
EBC7	8.07623e-07	7327000
EBC7	0.556198	4355000
EBC7	0	1770000
EBC7	0	232000
EBC7	0.343625	4191000
EBC7	0.999978	3155000
EBC7	2.02592e-169	825000
EBC7	0.16785	5528000
EBC7	0	5270000
EBC7	2.85564e-41	13526000
EBC7	0.0883886	15013000
EBC7	0.377512	10113000
EBC7	0.479336	8284000
EBC7	3.68284e-43	3061000
EBC7	4.43668e-25	1952000
EBC7	8.52305e-18	4819000
EBC7	2.66444e-10	2932000
EBC7	0.62636	1737000
EBC7	2.3733e-09	22646000
EBC7	0.999921	1318000
EBC7	0.73026	5224000
EBC7	1.33504e-307	496000
EBC7	1.5406e-07	2719000
EBC7	1.59101e-12	5114000
EBC7	0.464406	11468000
EBC7	1.27661e-13	744000
EBC7	1.61983e-12	2324000
EBC7	4.63873e-21	1959000
EBC7	1	2410000
EBC7	1.16038e-140	2987147
EBC7	0	1798000
EBC7	1	662000
EBC7	1.33504e-307	594000
EBC7	1.27661e-13	271000
EBC7	1.21917e-307	575000
EBC7	0	653000
EBC7	1.51467e-248	244000
EBC7	1.39802e-47	814000
EBC7	1.31441e-77	258000
EBC7	1	460000
EBC7	0	1346000
EBC7	1.33504e-307	1433000
EBC7	7.12234e-47	760000
EBC7	0.822373	960000
EBC7	0	802000
EBC7	1	1140000
EBC7	1.67924e-35	202000
EBC7	1.19842e-58	956000
EBC7	0.74555	1015000
EBC7	9.82742e-40	1264000
EBC7	1.33504e-307	1077000
EBC7	1.77958e-218	977000
EBC7	7.72681e-92	396000
EBC7	1	5696000
EBC7	0.8231	3471000
EBC7	1	6247000
EBC7	5.06428e-53	1304000
EBC7	1.33504e-307	1234000
EBC7	0.00328195	3022000
EBC7	1.33504e-307	536000
EBC7	0.0513771	3763000
EBC7	1.33504e-307	1011000
EBC7	1	1478000
EBC7	0.391352	2641000
EBC7	8.03222e-181	2014000
EBC7	4.03539e-68	406000
EBC7	3.1685e-28	2835000
EBC7	0	2030000
EBC7	1.33504e-307	2370000
EBC7	6.8095e-169	279000
EBC7	1.33504e-307	573000
EBC7	7.8219e-39	1587000
EBC7	0.912261	1336000
EBC7	9.82087e-84	622000
EBC7	1	870000
EBC7	1.54942e-30	870000
EBC7	3.70399e-127	1266000
EBC7	1	1509000
EBC7	5.9237e-81	1604000
EBC7	0	4923000
EBC7	0.364661	1575000
EBC7	1.33504e-307	201000
EBC7	1.04994e-12	387000
EBC7	2.17021e-73	1608000
EBC7	1	850000
EBC7	0.857142	1059000
EBC7	0.972854	4078000
EBC7	1.10199e-30	1420000
EBC7	1.33504e-307	337000
EBC7	8.74724e-97	423000
EBC7	1.23367e-209	622000
EBC7	8.23785e-29	271000
EBC7	1.07105e-276	1023000
EBC7	1.54585e-138	1193000
EBC7	1.33504e-307	750000
EBC7	0	2539000
EBC7	1.12505e-90	443000
EBC7	7.62651e-85	506000
EBC7	0.540355	6910000
EBC7	7.72681e-92	2396000
EBC7	1	1859000
EBC7	0.790497	8181000
EBC7	1	4890000
EBC7	8.46935e-06	6370000
EBC7	1.79528e-30	10025000
EBC7	6.63645e-31	628000
EBC7	1.23868e-20	1634000
EBC7	1.31968e-34	5976000
EBC7	1.0219e-07	3076000
EBC7	9.34709e-49	3999000
EBC7	0.684347	3168000
EBC7	5.89643e-24	451000
EBC7	9.15416e-39	1699000
EBC7	0.0335957	2892000
EBC7	0.00972145	5630000
EBC7	2.27413e-86	382000
EBC7	4.19613e-66	3068943
EBC7	3.4112e-08	921000
EBC7	1.82302e-87	2844000
EBC7	1	1174000
EBC7	1	2060000
EBC7	1.75875e-41	2010000
EBC7	0	687000
EBC7	0.147949	4035239
EBC7	0.483097	9350000
EBC7	1	2696000
EBC7	5.47662e-22	2924000
EBC7	0.0174846	10136000
EBC7	0.594026	2956000
EBC7	2.56297e-49	1532000
EBC7	0	2548000
EBC7	0.535705	4966000
EBC7	1.9794e-98	431000
EBC7	0	9030000
EBC7	0	2962000
EBC7	0.174837	15027000
EBC7	0	8755000
EBC7	0	384000
EBC7	5.42475e-45	18362626
EBC7	0	3603000
EBC7	0	6595000
EBC7	0.823542	2336000
EBC7	0	17042000
EBC7	0	5826919
EBC7	5.40864e-48	9946081
EBC7	1.66855e-44	1480000
EBC7	0	2646000
EBC7	2.44037e-107	704000
EBC7	1.60012e-22	2790000
EBC7	4.11829e-10	2186000
EBC7	1.47535e-127	269000
EBC7	1.53699e-12	7803000
EBC7	7.06869e-231	496000
EBC7	2.69267e-210	307000
EBC7	0.579908	2141000
EBC7	0	813000
EBC7	8.53504e-11	2213000
EBC7	0.999997	1687000
EBC7	0.397042	4954000
EBC7	2.34311e-138	580000
EBC7	0.415483	7269000
EBC7	0.0981742	1174345
EBC7	3.01407e-124	37000
EBC7	8.65497e-161	1212000
EBC7	1.73503e-97	878000
EBC7	1.01299e-22	1688000
EBC7	8.9003e-308	292000
EBC7	1	1580000
EBC7	0.791451	5170000
EBC7	0.891357	5109052
EBC7	8.1219e-26	1205000
EBC7	3.04527e-21	1388000
EBC7	0.406374	5638000
EBC7	1.4714e-05	13713000
EBC7	0.970929	3010000
EBC7	0.372853	5124000
EBC7	1.76325e-31	869000
EBC7	6.52268e-75	804000
EBC7	1.74504e-15	2568000
EBC7	0.517352	13666000
EBC7	2.11794e-08	3489285
EBC7	7.94551e-196	839000
EBC7	6.0953e-304	1318000
EBC7	1.11254e-307	1414000
EBC7	1.2402e-265	1354000
EBC7	1.34901e-175	395000
EBC7	0.14263	7645000
EBC7	0	844000
EBC7	1.45013e-08	3283000
EBC7	0	389000
EBC7	0	7055000
EBC7	0	2913289
EBC7	0.0213269	4000711
EBC7	6.37205e-123	190000
EBC7	1.18118e-147	934000
EBC7	0.36726	2734000
EBC7	4.89783e-87	716000
EBC7	4.73938e-131	10153000
EBC7	3.64042e-13	1187000
EBC7	0.534509	2015000
EBC7	9.63642e-62	789000
EBC7	8.82087e-222	553000
EBC7	4.88026e-184	496000
EBC7	1	210000
EBC7	1.89082e-50	996167
EBC7	3.90617e-212	11890183
EBC7	0.927678	5364817
EBC7	0	2645000
EBC7	0	1552000
EBC7	1.82275e-59	1867000
EBC7	3.27873e-18	4221000
EBC7	1	398000
EBC7	0.998713	2130000
EBC7	0	3206000
EBC7	0	273000
EBC7	1.03855e-80	1195983
EBC7	0	14004552
EBC7	0.986787	3164448
EBC8	1	1166000
EBC8	1.27299e-07	2172789
EBC8	0.00062093	1367000
EBC8	0.900281	1696534
EBC8	3.94548e-50	287000
EBC8	0	1208915
EBC8	1	1438326
EBC8	1	670000
P1liv	1	1616000
P1liv	1.71656e-163	853000
P1liv	0.832665	4297522
P1liv	1.61513e-42	257000
P1liv	0.999298	472000
P1liv	3.38771e-73	712000
P1liv	2.36864e-61	3417000
P1liv	3.22425e-96	1978000
P1liv	8.36779e-87	1299000
P1liv	1.44161e-19	481000
P1liv	5.75107e-86	1678000
P1liv	1.07999e-51	529000
P1liv	1.02071e-92	600000
P1liv	1.53874e-95	976000
P1liv	2.87874e-41	653000
P1liv	9.66252e-38	1010000
P1liv	1.28572e-126	1495000
P1liv	6.46915e-07	157000
P1liv	0	1469000
P1liv	2.44592e-70	448000
P1liv	1.07194e-44	1158000
P1liv	1.24258e-70	840000
P1liv	1.06211e-70	1084000
P1liv	1	733000
P1liv	1.45358e-11	1894000
P1liv	4.94886e-101	1474000
P1liv	3.02335e-74	1218000
P1liv	4.10698e-09	2571000
P1pri1	2.60171e-29	14992
P1pri1	1	65501
P1pri1	1	1133497
P1pri1	1.94586e-20	1847233
P1pri2	7.30622e-43	1590496
P1pri2	1	2409000
P1pri2	0	4308982
P1pri2	0	682533
P1pri2	0	2981000
P1pri2	9.76388e-141	373169
P1pri2	1	1687272
P1pri2	1.5915e-307	59911
P1pri2	8.28504e-24	2029999
P1pri2	1.66561e-307	1285086
P1pri2	6.85057e-32	319432
P1pri2	0	520811
P1pri2	1.15763e-85	1353045
P1pri2	1.37387e-307	822420
P1pri2	4.01371e-307	115881
P1pri2	2.70127e-06	15950
P1pri2	1.7478e-17	160254
P1pri2	7.89345e-197	851237
P1pri2	3.29131e-50	757324
P1pri2	3.11803e-307	656701
P1pri2	1.66881e-307	307479
P1pri2	1	444054
P1pri2	1	249340
P2liv	0.0121078	22057478
P2liv	0.221899	1304000
P2liv	0	1783000
P2liv	0	4069000
P2liv	0	967000
P2liv	0	2960000
P2liv	0.383028	5433000
P2liv	2.60513e-94	1878000
P2liv	1.21053e-307	837000
P2liv	4.19283e-307	426000
P2liv	5.48806e-258	1713000
P2liv	3.61962e-140	1871000
P2liv	0	1691000
P2liv	0.254717	16312000
P2liv	9.74713e-106	982000
P2liv	4.96063e-136	563000
P2liv	7.17624e-109	512000
P2liv	0	6957000
P2liv	2.43756e-73	6580000
P2liv	0	3944000
P2liv	1.18696e-202	1056000
P2liv	0	2142000
P2liv	0	6351000
P2liv	4.40322e-56	3785000
P2liv	2.36601e-221	1040000
P2liv	4.11115e-153	2583000
P2liv	1.17414e-307	498000
P2liv	0.489405	1471422
P2liv	6.76882e-138	545000
P2liv	2.14929e-307	509000
P2liv	1.85606e-307	400000
P2liv	1.37462e-307	261000
P2liv	0	2675000
P2liv	0.859891	1391000
P2liv	0	609000
P2liv	2.96095e-265	88000
P2liv	0.535264	1481000
P2liv	0.61322	714000
P2liv	8.40556e-238	1094000
P2liv	3.8673e-169	526000
P2liv	0	369000
P2liv	0.937233	3039000
P2liv	1.52655e-307	758000
P2liv	1.31789e-307	408000
P2liv	2.5963e-139	407000
P2liv	2.5431e-307	305000
P2liv	1	976000
P2liv	1	897000
P2liv	0	300000
P2liv	1	645000
P2liv	0.376142	1051000
P2liv	0.875786	2120025
P2liv	2.29763e-213	153000
P2liv	6.67193e-308	218000
P2liv	0	1229000
P2liv	3.53325e-232	1545000
P2liv	1	763000
P2liv	1	719000
P2liv	0	2065000
P2liv	2.09499e-52	1072000
P2liv	0.571418	4370000
P2liv	2.76805e-213	1445000
P2liv	3.24017e-307	1068000
P2liv	0	2799000
P2liv	3.43005e-232	1023000
P2liv	1.51964e-223	1492000
P2liv	0.342324	2178000
P2liv	0.36953	6435000
P2liv	5.1294e-134	1153000
P2liv	2.79098e-307	1168000
P2liv	0	255000
P2liv	1	2064000
P2liv	1	983000
P2liv	1	575000
P2liv	1.68631e-228	263000
P2liv	1.24522e-75	919000
P2liv	0.922369	533000
P2liv	0.742994	3022000
P2liv	0	1916000
P2liv	1	1573000
P2liv	0	2202000
P2liv	0	2616000
P2liv	1.5152e-120	605000
P2liv	0.469241	1860000
P2liv	0.577086	4348171
P2liv	4.45038e-307	156000
P2liv	4.04261e-99	800000
P2liv	1.60904e-307	190000
P2liv	1.18774e-306	199000
P2liv	0.0327292	339000
P2liv	2.89063e-151	171000
P2liv	1	988000
P2liv	0.0420214	2476000
P2liv	5.96442e-280	413000
P2ln	0.664186	3378000
P2ln	3.39747e-60	2585000
P2ln	4.53598e-94	519000
P2ln	0.478918	8063422
P2ln	0.509427	31901000
P2ln	0.882581	816000
P2ln	0.550033	4503000
P2ln	0.374165	1049000
P2ln	1	1242000
P2ln	0	2916000
P2ln	9.44065e-126	248000
P2ln	0	6015000
P2ln	0	12007000
P2ln	0	1251000
P2ln	0	3142000
P2ln	1	174000
P2ln	0.480958	4735000
P2ln	4.73849e-111	341000
P2ln	0.129042	22799350
P2ln	0.633242	17815650
P2ln	0.635768	16792000
P2ln	2.73221e-62	6605000
P2ln	2.50263e-09	18121000
P2ln	0.359574	4531000
P2ln	2.03834e-18	748000
P2ln	1	10039000
P2ln	0	2708000
P2ln	0.27166	25179000
P2ln	0.510002	4553000
P2ln	1.80853e-39	1501000
P2ln	0.676408	29368000
P2ln	0.364545	6544529
P2ln	0	2283000
P2ln	8.66856e-308	1271000
P2ln	0	2124000
P2ln	1.80224e-15	947000
P2ln	0.533398	8819000
P2ln	0.0915381	4270000
P2ln	0.292716	19298000
P2ln	0	1313000
P2ln	6.83225e-306	1847000
P2ln	0.271619	3029000
P2ln	0.364075	2069000
P2ln	5.78868e-65	1312000
P2ln	1	2195000
P2ln	1.95843e-283	732000
P2ln	0.00607461	8251000
P2ln	0	713000
P2ln	0.831024	1260000
P2ln	2.14716e-114	169000
P2ln	9.81958e-170	568000
P2ln	1.94964e-132	875000
P2ln	0	863000
P2ln	0	402000
P2ln	1	4131000
P2ln	1.11476e-307	759000
P2ln	7.13122e-151	780000
P2ln	4.66168e-06	856000
P2ln	0.0795298	1584000
P2ln	0	1644000
P2ln	0	2372000
P2ln	0.331205	9871000
P2ln	0.617156	1832000
P2ln	3.60634e-41	3198000
P2ln	0.392622	2086000
P2ln	0.240849	6508000
P2ln	0.539313	25468000
P2ln	0.629032	13228000
P2ln	0.591313	6353000
P2ln	0.312593	4593000
P2ln	1	3146000
P2ln	1.0056e-88	587000
P2ln	0	939000
P2ln	1	581000
P2ln	1	2714000
P2ln	0	6263000
P2ln	0.0688282	13533000
P2ln	0	21813000
P2ln	0.981018	1741000
P2ln	1	1174000
P2ln	0	7551000
P2ln	6.91372e-54	535000
P2ln	0	8236000
P2ln	0	4028000
P2ln	1	443000
P2ln	0.0485869	22811000
P2ln	4.57987e-17	1872555
P2ln	0.164914	16673000
P2ln	0	13872000
P2ln	2.25512e-95	1107000
P2ln	0	4392000
P2ln	0.0881156	8531000
P2ln	0.695187	2174853
P2ln	0.858171	8723147
P2ln	0.544859	19450000
P2ln	0.462037	49560000
P2ln	0	6064000
P2ln	1	931000
P2ln	0	2976000
P2ln	1	1779000
P2ln	0	41898259
P2ln	0.53204	7491000
P2ln	1	1526000
P2ln	1.38606e-71	1190000
P2ln	0.349674	9148000
P2ln	6.86947e-101	1753000
P2ln	0.441165	11528000
P2ln	1	1153000
P2ln	0.115339	16919000
P2ln	2.68914e-151	389000
P2ln	1	3320000
P2ln	0.477185	23013000
P2ln	0.263136	13917000
P2ln	4.83682e-305	275000
P2ln	0.444717	20974979
P2ln	0	5154000
P2ln	0.555622	1680000
P2ln	0	383000
P2ln	0	644000
P2ln	0.735299	3611943
P2ln	0.866029	10107057
P2ln	0.497783	7673000
P2ln	0	2073000
P2ln	1	2523000
P2ln	1.37071e-197	256000
P2ln	1.60025e-53	263000
P2ln	1	348000
P2ln	0.349142	33379000
P2ln	0.145995	11263504
P2ln	9.22512e-120	3191496
P2ln	0.148703	4395000
P2ln	0.424085	435000
P2ln	5.32188e-145	163000
P2ln	0	565000
P2ln	1	350000
P2ln	0	217000
P2ln	0.452165	5643000
P2ln	0	545000
P2ln	0	216000
P2ln	0	7747362
P2ln	0.302272	2543000
P2ln	0.797492	8154000
P2ln	4.83949e-134	313000
P2ln	1	501000
P2ln	0.608418	3034000
P2ln	1	630000
P2ln	0.474452	9326717
P2ln	0.38256	11952000
P2ln	0.592002	26972000
P2ln	1.1889e-07	2681899
P2ln	0	19472000
P2ln	3.11304e-110	732000
P2ln	1	4037000
P2ln	0	1420000
P2ln	0.277028	2904000
P2ln	1	3120000
P2ln	0	4715000
P2ln	0.145754	6234000
P2ln	1	728000
P2ln	0	5071000
P2ln	0	32035000
P2ln	0	8832422
P2ln	0	9225000
P2ln	0.577629	7346000
P2ln	0.494599	9307000
P2ln	1	1121000
P2ln	0	4149000
P2ln	0.217982	3487000
P2ln	1	408000
P2ln	0.350954	4315000
P2ln	0	1885000
P2ln	1	4759710
P2ln	0	4657290
P2ln	1.50052e-184	609000
P2ln	0.319351	1454000
P2ln	6.67495e-66	2067000
P2ln	0	2624000
P2ln	0.777328	10735000
P2ln	4.59253e-07	1153000
P2ln	7.74157e-117	825000
P2ln	0.99925	1625000
P2ln	0.779939	2396000
P2ln	0	1170000
P2ln	0.214254	24446000
P2ln	2.54991e-79	323000
P2ln	0.235611	8802000
P2ln	7.09257e-173	451000
P2ln	0	3245000
P2ln	2.27753e-61	1061000
P2ln	0.418197	6810000
P2ln	1.70305e-44	1772000
P2ln	1	249000
P2ln	1	2665622
P2ln	1	368000
P2ln	1	382000
P2ln	1	1636000
P2ln	0.00614838	12671671
P2ln	0	2712000
P2ln	1.01465e-61	817000
P2ln	1	2089000
P2ln	8.0969e-71	1103000
P2ln	0	7507000
P2ln	0.488883	3814000
P2ln	7.84211e-05	26034000
P2ln	1	766000
P2ln	0	2762000
P2ln	4.49186e-45	128000
P2ln	0	10932000
P2ln	0	968000
P2ln	3.98531e-45	355000
P2ln	1	1315000
P2ln	0	7273000
P2ln	0	3579000
P2ln	0.496259	1449000
P2ln	0.352432	649000
P2ln	5.93352e-308	1146000
P2ln	0	773000
P2ln	0.665329	5222000
P2ln	5.09158e-308	535000
P2ln	0	1161000
P2ln	0	1483000
P2ln	0.570663	327000
P2ln	0.351205	4537000
P2ln	0.231075	6892000
P2ln	0.194282	14594000
P2ln	1	498000
P2ln	0.244379	18099000
P2ln	0.44355	724328
P2ln	4.8793e-308	17086761
P2ln	0.549183	4580239
P2ln	0.383256	7178000
P2ln	1.1277e-165	596000
P2ln	0	2866000
P2ln	1	117000
P2ln	0	577000
P2ln	7.92386e-18	1928000
P2ln	2.7092e-304	2618000
P2ln	0	4983000
P2ln	4.81277e-09	9014000
P2ln	0	1436000
P2ln	6.88668e-05	17612000
P2ln	0	9528000
P2ln	2.14688e-99	5317718
P2ln	0	18362626
P2ln	0	5791374
P2ln	1	2783000
P2ln	1.02769e-189	466000
P2ln	2.13783e-24	796000
P2ln	3.97245e-11	477000
P2ln	0	3487000
P2ln	0.297586	4570000
P2ln	3.13048e-223	717000
P2ln	0.342546	4182000
P2ln	0.99987	2658000
P2ln	0	1096000
P2ln	1.10507e-305	1336000
P2ln	0.0353002	7214000
P2ln	3.51507e-102	6472000
P2ln	0.113491	10077000
P2ln	1	1489000
P2ln	0.284675	8465000
P2ln	0	2475189
P2ln	0	4300000
P2ln	0.415004	32995919
P2ln	1.70436e-157	209000
P2ln	1.83722e-31	205000
P2ln	0	3039345
P2ln	0.325319	16433000
P2ln	0.205906	8416829
P2ln	0	2872000
P2ln	0	1368000
P2ln	1.65332e-39	4415000
P2ln	2.76747e-90	6348000
P2ln	1	3393000
P2ln	0	1309000
P2ln	0.654039	3208000
P2ln	0	438000
P2ln	0.805469	2641000
P2ln	0.483011	7710000
P2ln	0.553507	13589441
P2ln	0.503222	11367000
P2ln	0.281858	5240052
P2ln	0.39063	4070948
P2ln	4.1958e-05	3340000
P2ln	0.264489	5079000
P2ln	0.449421	12299000
P2ln	2.69647e-33	366000
P2ln	0.353111	5949000
P2ln	1.42953e-10	4339000
P2ln	0	7061000
P2ln	1	3350000
P2ln	3.46308e-134	1834000
P2ln	0.507211	10258285
P2ln	0.299361	16184000
P2ln	2.87912e-28	2790000
P2ln	0.40469	6870926
P2ln	0.615977	10309074
P2ln	0.657545	22088616
P2ln	1	5165000
P2ln	0	2032000
P2ln	0.380382	17454000
P2ln	0.418742	2933289
P2ln	0.502635	3379711
P2ln	0.0318195	1357000
P2ln	1.90945e-29	363000
P2ln	0	3845000
P2ln	0	2349000
P2ln	0	2171000
P2ln	0.605166	7685167
P2ln	0	11890183
P2ln	0	24173817
P2ln	1	10246983
P2ln	5.51661e-23	2671000
P2ln	0.497132	183000
P2ln	0.232882	22353468
P2ln	1	2777000
P2ln	0.7953	733000
P2ln	0.124358	2623000
P2ln	0	204000
P2ln	0.522883	4128000
P2ln	6.05955e-06	1246000
P2ln	1	2028000
P2ln	0.719987	3461000
P2ln	0.807135	16784000
P2ln	1	2885000
P2ln	0.803889	9050000
P2ln	1	3649000
P2ln	3.32443e-10	2203060
P2ln	1	10408940
P2ln	0.586596	6124000
P2ln	0.575571	19049000
P2ln	0.732753	3357000
P2ln	0.206403	13959000
P2ln	1	3416000
P2ln	0.375187	3712000
P2ln	0.569595	12787000
P2ln	0.651561	19063895
P2pri	0	2895000
P2pri	0	1476000
P2pri	0	3777000
P2pri	1.04392e-87	1760000
P2pri	1	978000
P2pri	0.616518	1368000
P2pri	1.00339e-36	2965000
P2pri	1.3527e-26	1701000
P2pri	2.03313e-105	863000
P2pri	1.77979e-128	1731000
P2pri	1.16679e-124	1058000
P2pri	1.4914e-45	1409000
P2pri	0.0481058	14509000
P2pri	3.97522e-32	561000
P2pri	5.86423e-42	500000
P2pri	7.06821e-51	998000
P2pri	0	2008000
P2pri	7.82538e-73	2103000
P2pri	2.87207e-41	1046000
P2pri	4.15481e-55	2606000
P2pri	0	2207000
P2pri	1	596000
P2pri	2.48287e-123	407000
P2pri	1	2091000
P2pri	2.74477e-103	454000
P2pri	9.34345e-42	1249000
P2pri	0.614763	496000
P2pri	0.889296	418000
P2pri	0	2343000
P2pri	1.82263e-35	3215000
P2pri	1	1044000
P2pri	1.22313e-64	2182000
P2pri	0	1555422
P2pri	2.31102e-25	475000
P2pri	1.68785e-307	596000
P2pri	3.34671e-36	611000
P2pri	0	2675000
P2pri	0	609000
P2pri	0	1987000
P2pri	1	1481000
P2pri	2.78159e-66	1121000
P2pri	1.19285e-22	567000
P2pri	2.03313e-105	877000
P2pri	6.49994e-48	383000
P2pri	5.1138e-54	3038000
P2pri	2.92977e-26	402000
P2pri	1	868000
P2pri	1.43316e-19	305000
P2pri	1	979000
P2pri	1	898000
P2pri	1.44804e-16	300000
P2pri	5.68905e-282	486000
P2pri	1	270000
P2pri	8.16319e-308	243000
P2pri	2.17503e-307	492000
P2pri	2.01749e-307	777000
P2pri	8.91476e-308	189000
P2pri	1	643000
P2pri	1	1052000
P2pri	1	2116025
P2pri	1	1004000
P2pri	0.397096	5159000
P2pri	4.88255e-120	642000
P2pri	0	1598000
P2pri	1	1752000
P2pri	1.45021e-43	415000
P2pri	0	3053000
P2pri	6.02473e-50	602000
P2pri	1	3931000
P2pri	0.658473	3833000
P2pri	6.68532e-115	742000
P2pri	1.88073e-53	388000
P2pri	1	679000
P2pri	4.28283e-77	595000
P2pri	3.30331e-29	896000
P2pri	1	555000
P2pri	2.05355e-64	529000
P2pri	0	191000
P2pri	7.3576e-69	1863000
P2pri	0	1235000
P2pri	7.21364e-199	1404000
P2pri	1.77629e-35	478000
P2pri	4.08268e-10	1215000
P2pri	0	1837000
P2pri	0.40157	2881000
P2pri	0.364876	11146000
P2pri	1	3652000
P2pri	1	1796000
P2pri	1	4063000
P2pri	3.80822e-25	1853973
P2pri	1.53851e-11	276000
P2pri	1	2077000
P2pri	0	3002000
P2pri	9.31534e-34	1770000
P2pri	1.14814e-08	3339000
P2pri	0	1561000
P2pri	1.04392e-87	1347000
P2pri	1	2803000
P2pri	6.24091e-26	1020000
P2pri	4.37358e-09	332000
P2pri	2.35614e-56	701000
P2pri	3.56201e-59	1208000
P2pri	6.61528e-303	724000
P2pri	0	253000
P2pri	0	830000
P2pri	3.08709e-33	402000
P2pri	0.261932	550000
P2pri	7.71718e-67	501328
P2pri	1	886000
P2pri	1	657000
P2pri	0	1896000
P2pri	1	4339000
P2pri	0	611000
P2pri	2.58362e-65	605000
P2pri	1	172000
P2pri	2.44487e-93	4746000
P2pri	0.193105	1390000
P2pri	3.37451e-307	231000
P2pri	3.89402e-307	439000
P2pri	5.48569e-307	636000
P2pri	6.54186e-308	156000
P2pri	0	1764000
P2pri	0	43000
P2pri	1	955000
P2pri	2.06659e-307	415000
P2pri	1.04224e-131	659000
P2pri	0	2364000
P2pri	1.32665e-20	1567000
P2pri	2.13508e-53	693000
P2pri	4.5318e-126	900000
P2pri	8.31624e-205	652000
P3liv	0.0777237	21181000
P3liv	3.69168e-307	175000
P3liv	1.48608e-191	555000
P3liv	0	2545000
P3liv	0.814391	8360000
P3liv	1	2614000
P3liv	0.803362	3084000
P3liv	1	266000
P3liv	0	2399000
P3liv	1	4937000
P3liv	0.0308052	9794000
P3liv	0	6433000
P3liv	0	4031000
P3liv	1	2223000
P3liv	0.142698	39646000
P3liv	3.38699e-61	336000
P3liv	0.3701	4500000
P3liv	1.17077e-307	455000
P3liv	0.705357	817000
P3liv	0.680233	1117000
P3liv	0.35546	4611504
P3liv	0.466762	5820496
P3liv	0.543413	19437000
P3liv	2.65671e-26	189000
P3liv	0	7355000
P3liv	0.0317659	7877000
P3liv	3.87087e-115	2094000
P3liv	1	626000
P3liv	0.595523	30424000
P3liv	0.00520577	15936000
P3liv	0.893422	3885000
P3liv	0.111536	22004000
P3liv	0.834729	7457000
P3liv	0	7540000
P3liv	0.862163	6855000
P3liv	0.712012	2977000
P3liv	0	7803000
P3liv	1.65675e-307	412000
P3liv	2.08608e-159	4674239
P3liv	1.29896e-14	654000
P3liv	7.90158e-147	521000
P3liv	1.27249e-48	354000
P3liv	1.93006e-307	1823000
P3liv	1.22384e-307	473000
P3liv	0.938777	943000
P3liv	0.402094	1261000
P3liv	2.37103e-307	679000
P3liv	1.75172e-307	909000
P3liv	1.89088e-307	1050000
P3liv	1.94912e-307	1772000
P3liv	0	4118000
P3liv	1	1148000
P3liv	2.7539e-113	875000
P3liv	1.2246e-307	710000
P3liv	2.17696e-49	789000
P3liv	1.79245e-307	210000
P3liv	1.54331e-307	2677000
P3liv	8.49275e-42	18362626
P3liv	0	8201374
P3liv	0.0395028	11871000
P3liv	1.55208e-100	5086000
P3liv	1	11218000
P3liv	0.890805	17846189
P3liv	1.95303e-110	2514171
P3liv	0.417201	3204000
P3liv	0.144558	3014000
P3liv	7.75877e-202	476000
P3liv	0.841574	1683000
P3liv	0	4890000
P3liv	1	610000
P3liv	0	1550000
P3liv	8.37007e-193	170000
P3liv	1	1369000
P3liv	6.44181e-125	2196000
P3liv	1.58811e-98	1461000
P3liv	2.02725e-174	487000
P3liv	3.18038e-145	307000
P3liv	0.705882	643000
P3liv	6.86331e-37	8776441
P3liv	4.34542e-08	3571711
P3liv	0	32635167
P3liv	0	189000
P3liv	4.9963e-145	345000
P3liv	0	85000
P3liv	1.56549e-307	60000
P3liv	3.44073e-131	815000
P3liv	0.61	3337000
P3liv	2.76385e-22	514000
P3pri	0.0279609	21215000
P3pri	0.0113132	195000
P3pri	1.26061e-62	209000
P3pri	0	2545000
P3pri	0.755008	7809000
P3pri	1	2614000
P3pri	0.263118	3083000
P3pri	6.07958e-13	2427000
P3pri	0.803204	4965000
P3pri	0.301877	9774000
P3pri	2.35975e-180	439000
P3pri	0	30964000
P3pri	0	6432000
P3pri	9.77926e-191	838000
P3pri	1	4031000
P3pri	0	2223000
P3pri	0.045863	36519000
P3pri	5.8836e-70	349000
P3pri	1.40122e-307	3576000
P3pri	6.6637e-77	57000
P3pri	0.30436	4491000
P3pri	1.35642e-307	488000
P3pri	1.58914e-58	664000
P3pri	0.795309	677000
P3pri	1.87046e-57	548000
P3pri	7.59881e-28	371000
P3pri	0	12935000
P3pri	2.19996e-73	6504000
P3pri	1.1176e-307	189000
P3pri	0	7368000
P3pri	0	2938000
P3pri	4.36485e-130	4665000
P3pri	0.777731	3803000
P3pri	3.41151e-38	2095000
P3pri	2.69784e-14	2111101
P3pri	0	7089000
P3pri	3.43038e-07	22003000
P3pri	0.0744211	7480000
P3pri	0.0260377	7551000
P3pri	1.14858e-42	4642000
P3pri	6.83985e-41	2212000
P3pri	1	787000
P3pri	0	3142000
P3pri	2.23219e-42	2435000
P3pri	2.14061e-215	518000
P3pri	0.109847	7261000
P3pri	5.62248e-291	422000
P3pri	0.577682	20060328
P3pri	2.84729e-78	4674239
P3pri	0	654000
P3pri	1.39273e-307	259000
P3pri	5.76111e-63	522000
P3pri	2.27596e-42	353000
P3pri	1.48676e-307	1017000
P3pri	2.01095e-307	902000
P3pri	2.33499e-55	947000
P3pri	0.45676	1263000
P3pri	2.07607e-307	678000
P3pri	3.56768e-307	905000
P3pri	1.35908e-307	3180000
P3pri	0	4100000
P3pri	1.75906e-55	1240000
P3pri	1.12649e-257	800000
P3pri	1.13222e-307	392000
P3pri	9.50405e-79	712000
P3pri	2.91805e-246	789000
P3pri	1.34433e-307	228000
P3pri	2.41599e-103	2676000
P3pri	3.35172e-37	10155081
P3pri	1.18873e-75	2691829
P3pri	1.85872e-158	2539171
P3pri	5.09085e-25	2657000
P3pri	0.712945	2922000
P3pri	8.47635e-23	476000
P3pri	1	1683000
P3pri	1.58888e-105	7077000
P3pri	0	4890000
P3pri	1	610000
P3pri	1	9000
P3pri	0	1550000
P3pri	2.30994e-39	169000
P3pri	5.85382e-07	1368000
P3pri	2.03179e-56	2199000
P3pri	1.44944e-307	1450000
P3pri	4.90126e-33	498000
P3pri	7.39211e-33	1441000
P3pri	1.11593e-307	1006000
P3pri	0.000236065	3211000
P3pri	8.16891e-106	1038000
P3pri	1.36784e-307	2404000
P3pri	1.35067e-307	671000
P3pri	0.255763	632000
P3pri	8.48343e-154	1154000
P3pri	1.1999e-307	5080000
P3pri	1.56308e-307	616000
P3pri	2.24296e-307	152000
P3pri	1.26295e-118	2928441
P3pri	1	2824000
P3pri	0.077164	10880948
P3pri	2.44665e-09	3132000
P3pri	3.77621e-154	1595000
P3pri	2.22775e-307	710000
P3pri	0.417791	10779000
P3pri	0.793114	2907000
P3pri	2.80481e-307	1115000
P3pri	2.666e-307	226000
P3pri	1.64535e-45	1030000
P3pri	1	189000
P3pri	7.59852e-06	262000
P3pri	0	86000
P3pri	1	818000
P3pri	0	3339000
P3pri	0.719398	514000
P4liv	0.230139	15537000
P4liv	6.11622e-05	6468522
P4liv	0.270816	74764478
P4liv	3.50997e-13	43516000
P4liv	3.22009e-107	4276000
P4liv	0	2519422
P4liv	0.890948	4243000
P4liv	0	20803000
P4liv	8.22643e-61	559000
P4liv	0.318458	1729000
P4liv	5.66036e-89	271000
P4liv	1	158000
P4liv	0.262584	17827529
P4liv	1	664000
P4liv	9.57976e-70	502000
P4liv	0.57651	3679147
P4liv	0.655824	2399000
P4liv	0.265136	9592000
P4liv	0	5214000
P4liv	0.873952	13034000
P4liv	2.67326e-37	1039000
P4liv	0.65718	1077000
P4liv	0.889727	5180000
P4liv	0.999983	3778000
P4liv	0	4584979
P4liv	3.93123e-85	2325000
P4liv	1.02664e-58	301000
P4liv	0.334257	19430000
P4liv	0.210092	3139000
P4liv	0.967028	1501000
P4liv	2.88545e-52	3630000
P4liv	0.468857	9734000
P4liv	0	6324057
P4liv	2.31302e-98	93000
P4liv	0.416096	4107000
P4liv	0.00665589	3554000
P4liv	1	936000
P4liv	1.95679e-16	1805000
P4liv	5.78811e-11	1318000
P4liv	1.33504e-307	878000
P4liv	1	258000
P4liv	5.22566e-63	1059000
P4liv	1	2784504
P4liv	0.999228	18570496
P4liv	0	5704000
P4liv	0.623963	75908636
P4liv	0.171254	1092000
P4liv	0.959667	3259710
P4liv	0.658077	1158000
P4liv	5.58856e-32	1030000
P4liv	7.7238e-162	41000
P4liv	6.67522e-308	103000
P4liv	1	1843000
P4liv	0.999997	13156671
P4liv	0.536002	14392000
P4liv	1	18971000
P4liv	4.65256e-45	204000
P4liv	0.652109	7800000
P4liv	4.37732e-16	447000
P4liv	0.147196	20051000
P4liv	6.74179e-30	1606000
P4liv	0.107565	11820309
P4liv	1.56059e-223	122000
P4liv	4.98814e-187	68000
P4liv	1.78006e-307	789000
P4liv	0.139486	555000
P4liv	2.58403e-38	2705000
P4liv	0.591573	6084000
P4liv	1	1684000
P4liv	1.335e-64	965000
P4liv	0.687506	2272000
P4liv	1	280000
P4liv	6.63514e-37	451000
P4liv	0.113245	936000
P4liv	1.99768e-51	693000
P4liv	0.238794	4482239
P4liv	1	452000
P4liv	0.620364	6915000
P4liv	0	842000
P4liv	0	1076000
P4liv	0	912000
P4liv	0	25000
P4liv	1.99858e-110	927000
P4liv	0.000734322	1476000
P4liv	0.481538	3750000
P4liv	0.653138	1647919
P4liv	3.77367e-208	1570000
P4liv	0.00630794	3167000
P4liv	4.01197e-114	79000
P4liv	0.587395	9607000
P4liv	1.64915e-65	3216000
P4liv	1.0201e-307	999000
P4liv	0.480397	3643829
P4liv	2.98269e-64	78000
P4liv	2.09776e-307	228000
P4liv	6.73128e-118	125000
P4liv	2.78616e-59	246000
P4liv	0.935585	7791052
P4liv	0.755774	4542000
P4liv	6.23762e-26	378000
P4liv	0.60004	2696000
P4liv	1	4660000
P4liv	0.902349	10863000
P4liv	1.02104e-80	716000
P4liv	1	2242074
P4liv	0	823000
P4liv	0	3703000
P4liv	0.332434	3852000
P4liv	2.22507e-307	687000
P4liv	0	607000
P4liv	0	3724000
P4liv	1	3431000
P4liv	0	4979000
P4liv	1	1147000
P4liv	0.172764	7656000
P4liv	0.206738	13988167
P4liv	0	11890183
P4liv	1.02448e-20	2533817
P4liv	7.43645e-21	1157000
P4liv	5.28067e-124	84000
P4liv	1.58432e-51	354000
P4liv	0.876761	505000
P4pri	0.0251424	15538000
P4pri	0.585864	2314000
P4pri	0.139728	4154522
P4pri	1	8482000
P4pri	0.631396	7900000
P4pri	2.13476e-13	442000
P4pri	0.162614	3545000
P4pri	0.616737	25713000
P4pri	0	12350350
P4pri	0.999999	20777000
P4pri	0.992773	706000
P4pri	0	1734000
P4pri	1.22615e-43	438000
P4pri	5.15841e-41	158000
P4pri	0.118279	17831529
P4pri	1	652000
P4pri	0	764000
P4pri	0.761255	3621147
P4pri	0.0820335	4371000
P4pri	2.76322e-16	7104000
P4pri	0.720836	5888000
P4pri	0	9585000
P4pri	0	791000
P4pri	0	5212000
P4pri	1	13033000
P4pri	0.0412972	1038000
P4pri	0	1077000
P4pri	0	5180000
P4pri	1.3522e-57	663000
P4pri	0.681625	3756000
P4pri	2.45656e-37	2212000
P4pri	0	4584979
P4pri	8.75027e-51	2326000
P4pri	3.41884e-14	344000
P4pri	3.78946e-64	1737000
P4pri	1	17641000
P4pri	1.59939e-73	406000
P4pri	0.00102748	4242000
P4pri	6.41148e-38	3634000
P4pri	1	9658000
P4pri	1.22941e-43	258000
P4pri	0.732403	6298057
P4pri	0	2380000
P4pri	0	4195000
P4pri	1	1888000
P4pri	1	567000
P4pri	0.277616	2985000
P4pri	0.245566	936000
P4pri	1	1712000
P4pri	1.18085e-07	2976000
P4pri	0.632401	1052000
P4pri	0	2821504
P4pri	0.999932	18561496
P4pri	0	5695000
P4pri	0.786349	75926636
P4pri	1	1897000
P4pri	0.0271478	1091000
P4pri	1	556000
P4pri	0.488711	3667000
P4pri	2.45296e-19	1154000
P4pri	1	1022000
P4pri	0	3026000
P4pri	0.528771	1264000
P4pri	0.688282	7552000
P4pri	4.41014e-29	482000
P4pri	0.00680693	9597000
P4pri	9.54689e-25	7290000
P4pri	1	1717000
P4pri	0.730032	11812309
P4pri	2.49589e-54	2486000
P4pri	3.09561e-92	189000
P4pri	0.05794	456000
P4pri	0.237629	3829000
P4pri	1	1098000
P4pri	0.183787	6948000
P4pri	2.79852e-14	466000
P4pri	1	449000
P4pri	0.16864	3804000
P4pri	1	2815000
P4pri	1	969000
P4pri	1.60446e-13	2264000
P4pri	0.926633	1670000
P4pri	3.38233e-23	235000
P4pri	0.933394	11846239
P4pri	5.33386e-37	1462000
P4pri	0	843000
P4pri	0.728804	1334000
P4pri	2.24079e-60	922000
P4pri	0	1475000
P4pri	1.28684e-120	343000
P4pri	1.4799e-307	1396000
P4pri	0	1647919
P4pri	1.73592e-128	1570000
P4pri	0.493799	3166000
P4pri	1.84977e-165	218000
P4pri	2.38737e-05	9607000
P4pri	5.38591e-16	3148000
P4pri	3.30649e-155	1067000
P4pri	2.7104e-91	951000
P4pri	0	2691829
P4pri	2.07209e-307	235000
P4pri	3.47155e-307	101000
P4pri	1.33504e-307	128000
P4pri	1	246000
P4pri	3.1264e-64	187000
P4pri	0.610844	7355000
P4pri	6.24096e-91	718000
P4pri	1	545000
P4pri	0.00038847	745000
P4pri	0.999999	599000
P4pri	0	3703000
P4pri	0.66725	2120000
P4pri	0	1733000
P4pri	2.8926e-307	622000
P4pri	1	670000
P4pri	5.65304e-07	3726000
P4pri	0.999937	3434000
P4pri	0	4979000
P4pri	1	1147000
P4pri	0.0779678	7656000
P4pri	0.983179	13988167
P4pri	0	11890183
P4pri	1	2533817
P4pri	1	1157000
P4pri	1	528000
P4pri	0.453364	5692940
P4pri	1	539000
total		5714053585
	apparently latency base	no latency base
bases	3200878151	2513175434
proportion	0.560176	0.439824
