# Supplementary material for: Characteristics of DNA macro-alterations in breast cancer with liver metastasis before treatment
Source: BMC Genomics. 2023 Jul 11;24:391. doi: 10.1186/s12864-023-09497-w (PMC10334641; doi:10.1186/s12864-023-09497-w)
Supplement: Supplementary file 12 — Additional file 12: Table 12. Chromosome arms that with large scale secondary gain and complex SV. [file 12864_2023_9497_MOESM12_ESM.xlsx]

## Sheet: 11-arms gain and comple SV
Table 12 chromosome arms that with large scale secondary gain and complex SV
	arms with large scale secondary gain	arms with large scale secondary gain and complex SV
EBC1	19	2
EBC3	0	0
EBC6	3	1
EBC7	23	7
EBC8	3	0
MBC1pri1	1	0
MBC1pri2	3	1
MBC1ln	0	0
MBC1liv	13	0
MBC2pri	18	6
MBC2ln	44	15
MBC2liv	13	3
MBC3pri	21	5
MBC3liv	19	4
MBC4pri	28	12
MBC4liv	27	10
	235	66	0.280851
